# Supplementary material for: CNTs/Fe-BTC Composite Materials for the CO2-Photocatalytic Reduction to Clean Fuels: Batch and Continuous System
Source: Molecules. 2023 Jun 13;28(12):4738. doi: 10.3390/molecules28124738 (PMC10304569; doi:10.3390/molecules28124738)
Supplement: Supplementary file 1 [file molecules-28-04738-s001.zip]

Archive with 1 entries (1 files):
- molecules-2327906-supplementary.pdf
